# Supplementary material for: WISP1 Is Involved in the Pathogenesis of Kashin-Beck Disease via the Autophagy Pathway
Source: Int J Mol Sci. 2023 Nov 7;24(22):16037. doi: 10.3390/ijms242216037 (PMC10671535; doi:10.3390/ijms242216037)
Supplement: Supplementary file 1 [file ijms-24-16037-s001.zip]

Archive with 4 entries (4 files):
- Supplementary Figure S1.tif
- Supplementary file legends.pdf
- Supplementary TAble S1.pdf
- Supplementary Table S2.pdf
